# Supplementary material for: Phenotypic evolution through variation in splicing of the noncoding RNA COOLAIR
Source: Genes Dev. 2015 Apr 1;29(7):696–701. doi: 10.1101/gad.258814.115 (PMC4387712; doi:10.1101/gad.258814.115)
Supplement: Supplemental Material [file supp_gad.258814.115_Supplemental_Table_S1.xlsx]

## Sheet: Sheet1
Supplemental Table S1 Flowering time and geographical distribution of accessions
ID	Native name	Latitude	Longitude	FLC Haplotype	Flowering time (NV)
992	Ale-Stenar-44-4	55.3833	14.05	Others	120
997	Ale-Stenar-56-14	55.3833	14.05	Others	76.2
1002	Ale-Stenar-64-24	55.3833	14.05	Others	94.3
1066	Brösarp-34-145	55.7167	14.1333	Others	99.2
1435	Röd-17-319	62.8	18.2	Others	30.7
5830	App1-12	56.3333	15.9667	Others	33.4
5831	App1-14	56.3333	15.9667	Others	77.75
5832	App1-16	56.3333	15.9667	Others	77.125
5856	Dör-10	63.0167	17.4914	Var2-6	120
5867	Dra2-1	55.76	14.12	Others	120
6009	Eden-1	62.877	18.177	Var2-6	120
6012	Eden-7	62.877	18.177	Var2-6	120
6013	Eden-9	62.877	18.177	Var2-6	120
6017	Eds-9	62.9	18.4	Others	85.2
6019	Fjä1-2	56.06	14.29	Others	120
6020	Fjä1-5	56.06	14.29	Others	93.2941
6021	Fjä2-4	56.06	14.29	Others	86.5714
6023	Fly2-1	55.7509	13.3712	Others	65.4
6024	Fly2-2	55.7509	13.3712	Others	66.6
6025	Gro-3	62.6437	17.733	Var2-6	96.4
6030	Grön-5	62.806	18.1896	Var2-6	120
6034	Hov1-7	56.1	13.74	Others	78.7143
6035	Hov1-10	56.1	13.74	Others	59
6036	Hov3-2	56.1	13.74	Others	62.2
6038	Hov3-5	56.1	13.74	Others	43.3333
6039	Hovdala-2	56.1	13.74	Others	43.3333
6041	Lis-3	56.0328	14.775	Others	36.7
6043	Löv-1	62.801	18.079	Others	120
6069	Nyl-7	62.9513	18.2763	Var2-6	120
6070	Omn-1	62.9308	18.3448	Var2-6	99.7
6071	Omn-5	62.9308	18.3448	Var2-6	99
6073	ÖMö1-7	56.1481	15.8155	Others	78.1667
6074	Ör-1	56.4573	16.1408	Others	81.1667
6076	Rev-2	55.6942	13.4504	Others	99.6
6085	Sparta-1	55.7097	13.2145	Others	120
6086	Sr:3	58.9	11.2	Others	94.5
6088	Stu1-1	56.4666	16.1284	Others	120
6090	T1000	55.6525	13.2197	Others	120
6092	T1020	55.6514	13.2233	Others	79.6
6097	T1070	55.6481	13.2264	Others	120
6098	T1080	55.6561	13.2178	Others	120
6099	T1090	55.6575	13.2386	Others	120
6100	T1110	55.6	13.2	Others	77.7143
6102	T1130	55.6	13.2	Others	120
6104	T1160	55.7	13.2	Others	85.6667
6106	T460	55.7931	13.1186	Others	120
6107	T470	55.7942	13.1222	Others	97.5
6108	T480	55.7989	13.1206	Var2-6	61.1
6111	T530	55.7989	13.1219	Others	120
6112	T540	55.7967	13.1044	Others	73.5625
6113	T550	55.8078	13.1028	Others	120
6114	T570	55.8097	13.1342	Others	87.1429
6125	T710	55.8403	13.3106	Others	96.4
6126	T720	55.8411	13.3047	Others	78.5714
6128	T740	55.8397	13.2881	Others	120
6131	T780	55.8369	13.3181	Others	71
6132	T790	55.8386	13.3186	Others	78.8333
6133	T800	55.8364	13.2906	Others	66.8
6136	T840	55.9336	13.5519	Others	74.5
6137	T850	55.9419	13.5603	Others	77.5
6138	T860	55.9403	13.5511	Others	71
6140	T880	55.9392	13.5539	Others	73.125
6142	T900	55.9428	13.5558	Others	97
6145	T930	55.9497	13.5533	Others	120
6148	T960	55.9319	13.5508	Others	82.1111
6150	T980	55.9261	13.5319	Others	81.5714
6151	T990	55.6528	13.2244	Others	120
6154	TAA 04	62.6422	17.7406	Var2-6	120
6163	TAA 14	62.6425	17.7356	Var2-6	120
6166	TAA 17	62.6425	17.7372	Var2-6	120
6169	TÅD 01	62.8714	18.3447	Var2-6	96
6171	TÅD 03	62.8717	18.3444	Var2-6	96.6
6172	TÅD 04	62.8717	18.3436	Var2-6	120
6173	TÅD 05	62.8717	18.3419	Var2-6	81.5
6174	TÅD 06	62.8719	18.3422	Var2-6	120
6177	TÄL 03	62.6322	17.69	Var2-6	120
6180	TÄL 07	62.6322	17.6906	Others	30
6184	TBÖ 01	62.8892	18.4522	Var2-6	98.6
6188	TDr-1	55.7683	14.1386	Others	36.1
6189	TDr-2	55.7686	14.1383	Others	44.7
6193	TDr-7	55.7694	14.1347	Others	33.1
6194	TDr-8	55.7706	14.1342	Others	76.6
6195	TDr-9	55.7708	14.1342	Others	35.8
6198	TDr-13	55.7708	14.1331	Others	56.5
6201	TDr-16	55.7719	14.1211	Others	98
6202	TDr-17	55.7717	14.1206	Others	79.6667
6209	TEDEN 02	62.8836	18.1842	Var2-6	120
6210	TEDEN 03	62.8839	18.1836	Var2-6	120
6216	TFÄ 06	63.0167	18.3283	Var2-6	120
6217	TFÄ 07	63.0169	18.3283	Var2-6	120
6218	TFÄ 08	63.0172	18.3283	Var2-6	120
6220	TGR 01	62.806	18.1896	Var2-6	120
6231	TNY 04	62.96	18.2844	Var2-6	120
6238	TOM 04	62.9619	18.35	Var2-6	96.2
6240	TOM 06	62.9622	18.35	Var2-6	97.2
6241	TOM 07	62.9614	18.3608	Var2-6	99.4
6242	Tomegap-2	55.7	13.2	Others	120
6243	Tottarp-2	55.95	13.85	Others	35.1
6244	TRÄ 01	62.9169	18.4728	Var2-6	120
6255	TV-7	55.5796	14.3336	Var2-6	120
6258	TV-10	55.5796	14.3336	Others	120
6268	TV-22	55.5796	14.3336	Var2-6	120
6276	TV-30	55.5796	14.3336	Var2-6	120
6284	TV-38	55.5796	14.3336	Others	120
6900	Bil-5	63.324	18.484	Var2-6	120
6913	Eden-2	62.877	18.177	Var2-6	83.375
7516	Vår2-1	55.58	14.334	Others	120
7517	Vår2-6	55.58	14.334	Var2-6	120
7518	ÖMö2-1	56.1509	15.7735	Others	77.4286
8230	Algutsrum	56.68	16.5	Others	90.3333
8231	Brö1-6	56.3	16	Others	78.8333
8422	Fjä1-1	56.06	14.29	Others	85.875
9323	Ådal 3	62.8622	18.336	Var2-6	120
9371	FäL 1	63.016	18.3175	Var2-6	120
9382	Fri 2	55.8106	14.2091	Others	120
9386	Grön 12	62.806	18.1896	Var2-6	92.1
9388	Grön 14	62.806	18.1896	Var2-6	120
9390	Had 1	57.3263	15.8979	Others	32.9
9391	Had 2	57.3263	15.8979	Others	46.3
9394	Hag 2	56.5804	16.4063	Others	120
9399	Ham 1	55.4234	13.9905	Others	120
9402	Hel 3	57.8765	14.8549	Others	68.6667
9404	HolA1 1	55.7491	13.399	Others	80.8
9405	HolA1 2	55.7491	13.399	Others	74.125
9407	HolA2 2	55.7491	13.399	Others	71.2857
9408	Kal 1	56.047	13.9519	Others	120
9409	Kia 1	56.0573	14.302	Others	99.4
9412	Kor 3	57.2746	16.1494	Others	43
9416	Kru 3	57.7215	18.3837	Others	120
9421	Lan 1	55.9745	14.3997	Others	95.4444
9427	Näs 2	62.8815	18.4055	Var2-6	120
9433	Nyl 13	62.9513	18.2763	Var2-6	120
9434	Öde 2	62.8959	18.3659	Var2-6	84.6
9437	Puk 2	56.1633	14.6806	Others	61.75
9442	Sim 1	55.5678	14.3398	Var2-6	120
9450	Spro 1	57.2545	18.2109	Others	84.5
9451	Spro 2	57.2545	18.2109	Others	120
9452	Spro 3	57.2545	18.2109	Others	98.7
9453	Ste 2	57.8009	18.516	Others	120
9454	Ste 3	57.8009	18.516	Others	120
9455	Ste 4	57.8009	18.5162	Others	80.1667
9470	Tur 4	57.6511	14.8043	Others	79.3333
9471	UllA 1	56.0648	13.9707	Others	70.2857
9476	VårA 1	55.5796	14.3336	Var2-6	120
9481	Yst 1	55.4242	13.8484	Others	120
8314	Ka-0	46.5	14.5	Others	16.25
6980	Ws-0	52.5	30	Others	50.25
