# Supplementary material for: Phenotypic evolution through variation in splicing of the noncoding RNA COOLAIR
Source: Genes Dev. 2015 Apr 1;29(7):696–701. doi: 10.1101/gad.258814.115 (PMC4387712; doi:10.1101/gad.258814.115)
Supplement: Supplemental Material [file supp_gad.258814.115_Supplemental_Table_S3.xlsx]

## Sheet: Sheet1
Supplemental Table S3 qPCR primer sequences for ChIP experiemnt
	Primers	Sequences (5'-3')
	-2320 F	atccagaaaagggcaaggag
	-2320 R	cgaatcgattgggtgaatg
	-1599 F	tggagggaacaacctaatgc
	-1599 R	tcattggaccaaaccaaacc
	-392 F	actatgtaggcacgactttggtaac
	-392 R	tgcagaaagaacctccactctac
	-158 F	gcccgacgaagaaaaagtag
	-158 R	tcctcaggtttgggttcaag
	158 F	cgacaagtcaccttctccaaa
	158 R	agggggaacaaatgaaaacc
	417 F	ggcggatctcttgttgtttc
	417 R	cttcttcacgacattgttcttcc
	653 F	cgtgctcgatgttgttgagt
	653 R	tcccgtaagtgcattgcata
	789 F	tcattggatctctcggatttg
	789 R	aggtccacagcaaagataggaa
	927 F	ttcctatctttgctgtggacct
	927 R	gaatcgcaatcgataaccaga
	1534 F	ttgacaatccacaacctcaatc
	1534 R	tcaatttcctagaggcaccaa
	1994 F	agccttttagaacgtggaacc
	1994 R	tcttccatagaaggaagcgact
	3334 F	ggggctgcgtttacatttta
	3334 R	gtgatagcgctggctttgat
	4114 F	ctttttcatgggcaggatca
	4114 R	tgacatttgatcccacaagc
	4323 F	agaacaaccgtgctgctttt
	4323 R	tgtgtgcaagctcgttaagc
	5027 F	ccggttgttggacataactagg
	5027 R	ccaaacccagacttaaccagac
	5945 F	cgtgtgagaattgcatcgag
	5945 R	aaaaacgcgcagagagagag
	6765 F	ttgtaaagtccgatggagacg
	6765 R	actcggcgagaaagtttgtg
	STM F	gcccatcatgacatcacatc
	STM R	gggaactactttgttggtggtg
	Actin F	gatattcagccacttgtctgtg
	Actin R	cttacacatgtacaacaaagaagg
